# Supplementary material for: Significant correlation between leaf vein length per unit area and stomatal density: evidence from Red Tip and Chinese photinias
Source: Front Plant Sci. 2024 Mar 20;15:1365449. doi: 10.3389/fpls.2024.1365449 (PMC10987709; doi:10.3389/fpls.2024.1365449)
Supplement: Supplementary file 1 [file Table_1.xlsx]

## Sheet: Table S1
Table S1. The raw data of stomata and leaf veins for the two Photinia taxa
Code	nij	MeanNND	VarNND	SD	SAI	FVA	VA	VL	VAA	VLA
1-10-1-1	362	37.2499	81.4368	335.185	1.36395	4.72911	2.04956	52.6823	0.433391	11.14
1-10-1-2	289	40.3299	103.28	267.593	1.31945	4.72911	1.9366	53.9113	0.409507	11.3999
1-10-2-1	351	39.0624	71.7198	325	1.40841	4.72911	1.89256	51.8874	0.400193	10.9719
1-10-2-2	308	40.4593	91.155	285.185	1.36651	4.72911	2.194	52.4438	0.463935	11.0896
1-10-3-1	344	38.6332	94.9723	318.519	1.37898	4.72911	2.12669	56.2141	0.449702	11.8868
1-10-3-2	322	39.5844	100.215	298.148	1.36701	4.72911	1.90736	51.411	0.403323	10.8712
1-11-1-1	365	35.8976	56.5593	337.963	1.31987	4.72911	1.97341	50.7647	0.417291	10.7345
1-11-1-2	331	38.7761	105.633	306.481	1.35768	4.72911	1.62687	44.16	0.344012	9.33791
1-11-2-1	385	37.5483	78.7681	356.481	1.41788	4.72911	2.32934	47.3191	0.492554	10.0059
1-11-2-2	313	39.6026	91.6995	289.815	1.34839	4.72911	2.46407	47.4505	0.521043	10.0337
1-11-3-1	357	38.9319	70.855	330.556	1.41566	4.72911	2.15272	50.7692	0.455207	10.7355
1-11-3-2	320	39.7445	97.7204	296.296	1.36827	4.72911	2.19618	48.098	0.464395	10.1706
1-12-1-1	353	37.4434	87.5695	326.852	1.35388	4.72911	1.93479	56.993	0.409123	12.0515
1-12-1-2	361	38.6758	73.887	334.259	1.4142	4.72911	1.51859	47.9932	0.321114	10.1485
1-12-2-1	385	36.0412	62.2634	356.481	1.36097	4.72911	1.7478	50.8934	0.369582	10.7617
1-12-2-2	337	40.1984	98.3617	312.037	1.42018	4.72911	1.63522	44.7059	0.345778	9.45335
1-12-3-1	368	37.4921	70.5156	340.741	1.38414	4.72911	1.36049	47.3701	0.287683	10.0167
1-12-3-2	370	37.806	81.2663	342.593	1.39952	4.72911	1.59606	48.3597	0.337496	10.226
1-13-1-1	336	37.7093	103.972	311.111	1.33026	4.72911	2.10407	54.036	0.444918	11.4262
1-13-1-2	278	41.0013	103.038	257.407	1.31564	4.72911	1.97193	45.5169	0.416977	9.62483
1-13-2-1	342	38.6012	87.277	316.667	1.37383	4.72911	1.64072	46.9355	0.346941	9.92479
1-13-2-2	310	38.3432	88.5532	287.037	1.29923	4.72911	1.5431	43.3079	0.326297	9.15773
1-13-3-1	327	38.8665	78.8871	302.778	1.35259	4.72911	1.8816	46.3227	0.397877	9.79522
1-13-3-2	226	41.2003	104.369	209.259	1.19199	4.72911	1.49006	47.3459	0.315083	10.0116
1-14-1-1	376	37.4656	63.0953	348.148	1.39812	4.72911	1.63236	47.0358	0.345173	9.94602
1-14-1-2	303	38.6175	74.1571	280.556	1.29367	4.72911	1.42665	39.7702	0.301673	8.40965
1-14-2-1	374	36.7748	71.0003	346.296	1.36869	4.72911	1.61439	43.8809	0.341373	9.27888
1-14-2-2	292	40.6493	146.53	270.37	1.33679	4.72911	1.54824	42.776	0.327385	9.04525
1-14-3-1	394	36.7424	66.5078	364.815	1.40357	4.72911	1.90963	48.4161	0.403803	10.2379
1-14-3-2	354	37.8939	84.8741	327.778	1.37211	4.72911	2.09652	46.4399	0.443322	9.82001
1-15-1-1	365	39.3483	63.4796	337.963	1.44674	4.72911	2.03709	47.9336	0.430756	10.1359
1-15-1-2	278	42.066	118.605	257.407	1.34981	4.72911	2.23094	47.7103	0.471746	10.0886
1-15-2-1	337	40.3406	73.6875	312.037	1.4252	4.72911	2.15167	48.0776	0.454983	10.1663
1-15-2-2	293	42.2905	151.121	271.296	1.39314	4.72911	1.67091	42.0969	0.353323	8.90165
1-15-3-1	318	40.0961	95.8041	294.444	1.37605	4.72911	1.72089	45.3787	0.363893	9.5956
1-15-3-2	307	41.5237	79.5962	284.259	1.40018	4.72911	1.69564	43.4099	0.358554	9.1793
1-18-1-1	296	40.4461	102.04	274.074	1.33919	4.72911	1.4217	40.9772	0.300626	8.66488
1-18-1-2	228	46.0116	165.885	211.111	1.33707	4.72911	1.28571	38.7464	0.271871	8.19317
1-18-2-1	305	40.9721	117.414	282.407	1.37707	4.72911	1.47759	39.9088	0.312446	8.43897
1-18-2-2	267	41.3711	125.526	247.222	1.30098	4.72911	1.50711	42.0008	0.318687	8.88133
1-18-3-1	301	40.0999	89.9319	278.704	1.33889	4.72911	1.2405	40.1574	0.262311	8.49152
1-18-3-2	293	42.0873	113.606	271.296	1.38644	4.72911	1.18493	36.4303	0.25056	7.70342
1-21-1-1	318	39.4936	78.4876	294.444	1.35537	4.72911	2.11415	46.398	0.44705	9.81114
1-21-1-2	291	42.2614	114.141	269.444	1.38742	4.72911	1.74738	40.6372	0.369495	8.59299
1-21-2-1	290	41.0092	82.9509	268.519	1.344	4.72911	2.20024	43.7993	0.465255	9.26164
1-21-2-2	290	42.4418	83.8523	268.519	1.39095	4.72911	2.14642	40.1679	0.453875	8.49375
1-21-3-1	249	43.6515	122.428	230.556	1.32561	4.72911	1.8936	41.8754	0.400414	8.85481
1-21-3-2	248	44.907	143.101	229.63	1.361	4.72911	2.26775	41.2475	0.479529	8.72205
1-23-1-1	352	38.1668	81.4697	325.926	1.37808	4.72911	1.61028	45.4139	0.340504	9.60305
1-23-1-2	256	41.482	115.701	237.037	1.27731	4.72911	1.5828	40.5139	0.334693	8.56692
1-23-2-1	327	38.343	107.357	302.778	1.33437	4.72911	1.70682	44.5	0.360917	9.40979
1-23-2-2	300	41.1001	96.257	277.778	1.37	4.72911	1.47326	40.8615	0.31153	8.64042
1-23-3-1	362	36.8041	77.822	335.185	1.34763	4.72911	1.9924	47.8199	0.421305	10.1118
1-23-3-2	264	43.5313	114.316	244.444	1.3612	4.72911	1.76337	39.9254	0.372875	8.44247
1-27-1-1	347	39.1343	67.2216	321.296	1.40294	4.72911	1.78129	46.5727	0.376665	9.84809
1-27-1-2	311	41.0463	77.777	287.963	1.39307	4.72911	1.89411	43.001	0.400521	9.09284
1-27-2-1	316	40.5111	73.1469	292.593	1.38591	4.72911	1.47532	40.6479	0.311964	8.59525
1-27-2-2	307	42.4746	95.9944	284.259	1.43224	4.72911	1.5413	38.7764	0.325917	8.19951
1-27-3-1	305	40.9739	91.1649	282.407	1.37713	4.72911	1.56904	41.8013	0.331784	8.83914
1-27-3-2	294	41.0477	107.72	272.222	1.3545	4.72911	1.43412	38.5382	0.303254	8.14914
1-29-1-1	402	35.8933	67.5268	372.222	1.38498	4.72911	2.15541	47.2194	0.455775	9.98483
1-29-1-2	369	39.144	89.3777	341.667	1.44709	4.72911	2.30647	49.5692	0.487718	10.4817
1-29-2-1	362	38.3793	87.2423	335.185	1.4053	4.72911	2.10542	45.6953	0.445204	9.66255
1-29-2-2	331	39.6567	106.611	306.481	1.38851	4.72911	1.85404	42.6999	0.392049	9.02915
1-29-3-1	331	39.3727	86.4475	306.481	1.37857	4.72911	1.61402	45.0008	0.341294	9.5157
1-29-3-2	312	41.3695	104.246	288.889	1.40629	4.72911	1.76745	42.1068	0.373739	8.90375
1-3-1-1	413	35.877	65.7322	382.407	1.40317	4.72911	2.1047	57.3319	0.445053	12.1232
1-3-1-2	336	37.7657	104.555	311.111	1.33225	4.72911	1.88867	46.2108	0.399371	9.77156
1-3-2-1	421	34.8846	69.7636	389.815	1.3775	4.72911	2.03071	52.8908	0.429406	11.1841
1-3-2-2	402	35.6882	65.615	372.222	1.37707	4.72911	2.00769	54.3798	0.424539	11.4989
1-3-3-1	437	34.7955	65.4559	404.63	1.39985	4.72911	1.36285	45.7902	0.288182	9.68262
1-3-3-2	369	36.3729	92.7863	341.667	1.34465	4.72911	1.65618	46.962	0.350208	9.9304
1-4-1-1	429	34.8803	65.8609	397.222	1.39036	4.72911	2.14012	51.0977	0.452541	10.8049
1-4-1-2	386	36.9708	68.4415	357.407	1.39788	4.72911	1.8888	42.7404	0.399398	9.03773
1-4-2-1	407	35.0289	67.1066	376.852	1.36001	4.72911	2.21004	48.5005	0.467326	10.2557
1-4-2-2	321	39.5688	106.258	297.222	1.36434	4.72911	2.04407	45.8459	0.432232	9.69441
1-4-3-1	415	35.3619	73.2762	384.259	1.38637	4.72911	1.48122	46.9427	0.313214	9.92633
1-4-3-2	324	36.4503	74.0621	300	1.26267	4.72911	1.41288	40.4297	0.298762	8.5491
1-6-1-1	358	36.8046	94.1697	331.481	1.34018	4.72911	1.95227	48.7348	0.412819	10.3053
1-6-1-2	343	37.8646	95.098	317.593	1.34958	4.72911	1.76884	48.3726	0.374031	10.2287
1-6-2-1	388	36.703	73.6776	359.259	1.39135	4.72911	1.80171	46.8837	0.380983	9.91384
1-6-2-2	331	38.0248	72.2282	306.481	1.33137	4.72911	1.84268	45.5487	0.389647	9.63155
1-6-3-1	319	37.3074	80.4782	295.37	1.28235	4.72911	1.64806	46.4333	0.348493	9.81861
1-6-3-2	335	38.9569	107.603	310.185	1.37222	4.72911	1.71405	43.6254	0.362447	9.22486
1-8-1-1	346	39.5878	76.7785	320.37	1.41716	4.72911	1.70951	45.0751	0.361486	9.53141
1-8-1-2	284	41.7256	111.506	262.963	1.35326	4.72911	1.65018	41.7702	0.348942	8.83257
1-8-2-1	311	39.9457	92.1694	287.963	1.35572	4.72911	2.37673	57.6801	0.502574	12.1968
1-8-2-2	313	41.8292	92.4484	289.815	1.4242	4.72911	2.52428	54.0256	0.533775	11.424
1-8-3-1	333	39.8269	80.9216	308.333	1.39868	4.72911	2.05852	47.8595	0.435287	10.1202
1-8-3-2	300	43.3361	115.562	277.778	1.44454	4.72911	2.4354	46.3628	0.51498	9.80369
1-9-1-1	378	36.4528	63.4059	350	1.36394	4.72911	1.53203	43.0618	0.323956	9.10568
1-9-1-2	334	40.194	89.4227	309.259	1.41369	4.72911	1.27992	41.5672	0.270646	8.78965
1-9-2-1	396	36.8429	75.7174	366.667	1.41098	4.72911	1.93518	46.8738	0.409207	9.91175
1-9-2-2	321	41.8777	100.41	297.222	1.44396	4.72911	2.3294	46.2158	0.492567	9.77261
1-9-3-1	355	37.4199	89.4405	328.704	1.35686	4.72911	1.71648	48.1309	0.36296	10.1776
1-9-3-2	347	38.6792	112.77	321.296	1.38663	4.72911	1.75998	48.1361	0.372158	10.1787
2-11-1-1	213	52.5283	176.527	197.222	1.47537	4.72911	1.749	39.9154	0.369837	8.44037
2-11-1-2	169	54.3241	243.51	156.481	1.35911	4.72911	1.60043	36.4652	0.33842	7.71079
2-11-2-1	214	50.1238	128.929	198.148	1.41114	4.72911	1.84532	39.4863	0.390205	8.34963
2-11-2-2	180	54.0043	152.445	166.667	1.39439	4.72911	1.60363	40.0319	0.339098	8.46498
2-11-3-1	197	53.7008	192.925	182.407	1.45055	4.72911	1.73983	38.2275	0.367897	8.08344
2-11-3-2	155	57.2014	305.52	143.519	1.37054	4.72911	1.69113	38.5828	0.3576	8.15858
2-11-4-1	205	50.5471	192.093	189.815	1.39281	4.72911	1.66117	37.899	0.351266	8.01398
2-11-4-2	174	58.0556	216.379	161.111	1.4738	4.72911	1.57724	36.8096	0.333516	7.78362
2-13-1-1	247	48.322	122.008	228.704	1.46154	4.72911	1.20568	45.9632	0.254948	9.71921
2-13-1-2	246	47.3838	142.497	227.778	1.43026	4.72911	1.34575	42.1494	0.284568	8.91274
2-13-2-1	228	50.3205	128.808	211.111	1.46228	4.72911	1.96266	43.0075	0.415016	9.09421
2-13-2-2	233	48.8997	107.076	215.741	1.43649	4.72911	1.46953	41.6184	0.310741	8.80048
2-13-3-1	223	48.8335	144.347	206.481	1.40342	4.72911	1.55266	40.7272	0.328319	8.61203
2-13-3-2 d	228	50.3835	133.935	211.111	1.46411	4.72911	2.27902	44.2341	0.481914	9.35358
2-13-4-1	219	49.7905	145.361	202.778	1.41803	4.72911	1.72785	39.7736	0.365366	8.41038
2-13-4-2	210	51.8781	138.809	194.444	1.44681	4.72911	1.32508	42.353	0.280196	8.95581
2-14-1-1	232	49.5204	154.376	214.815	1.4516	4.72911	1.41056	36.5752	0.298271	7.73406
2-14-1-2	181	55.502	215.583	167.593	1.43703	4.72911	1.56435	36.9043	0.330791	7.80364
2-14-2-1	210	52.0436	176.447	194.444	1.45143	4.72911	1.3267	33.4043	0.280538	7.06355
2-14-2-2	205	50.6795	150.267	189.815	1.39646	4.72911	1.36864	36.3866	0.289406	7.69417
2-14-3-1	216	49.9059	131.626	200	1.41155	4.72911	1.5053	37.5377	0.318305	7.93758
2-14-3-2	198	53.6478	181.027	183.333	1.45279	4.72911	1.32446	35.3322	0.280065	7.47121
2-14-4-1	211	53.0769	164.024	195.37	1.48377	4.72911	1.51073	30.077	0.319454	6.35997
2-14-4-2	218	51.8672	155.823	201.852	1.4738	4.72911	1.49735	34.7641	0.316625	7.35108
2-15-1-1	215	51.26	166.251	199.074	1.44649	4.72911	1.36271	40.9123	0.288154	8.65116
2-15-1-2	193	55.2918	235.87	178.704	1.47828	4.72911	1.40444	33.3738	0.296977	7.0571
2-15-2-1	200	53.4029	215.341	185.185	1.45344	4.72911	1.46146	40.815	0.309034	8.63058
2-15-2-2	183	54.7397	207.959	169.444	1.4251	4.72911	1.17967	33.616	0.249449	7.10832
2-15-3-1	179	55.1128	276.451	165.741	1.41905	4.72911	1.47519	36.0106	0.311937	7.61465
2-15-3-2	181	55.2062	237.164	167.593	1.42937	4.72911	1.31294	35.4377	0.277629	7.49351
2-15-4-1	189	53.6261	173.77	175	1.41881	4.72911	1.22313	31.8773	0.258639	6.74065
2-15-4-2	179	56.5275	217.702	165.741	1.45548	4.72911	1.02925	29.5003	0.217642	6.23802
2-19-1-1	233	50.0476	112.275	215.741	1.47021	4.72911	1.48431	38.6537	0.313866	8.17357
2-19-1-2	194	53.8883	161.218	179.63	1.44449	4.72911	1.08678	35.9436	0.229806	7.60049
2-19-2-1	216	50.9825	120.484	200	1.442	4.72911	1.47838	39.5048	0.312613	8.35354
2-19-2-2	207	51.8333	141.826	191.667	1.4352	4.72911	1.13932	38.6951	0.240916	8.18232
2-19-3-1	222	50.858	166.782	205.556	1.45832	4.72911	1.93014	40.1741	0.408141	8.49506
2-19-3-2	208	53.1144	140.108	192.593	1.47422	4.72911	1.49255	34.4583	0.315609	7.28643
2-19-4-1	199	54.8864	153.469	184.259	1.49008	4.72911	1.76018	36.1629	0.372201	7.64687
2-19-4-2	204	51.6018	124.088	188.889	1.4184	4.72911	1.65112	33.9752	0.34914	7.18427
2-20-1-1	245	47.691	187.661	226.852	1.43661	4.72911	1.77246	41.4533	0.374798	8.76555
2-20-1-2	205	51.7388	128.71	189.815	1.42565	4.72911	1.5657	40.5075	0.331077	8.56557
2-20-2-1	230	50.151	141.791	212.963	1.46373	4.72911	1.67975	40.2035	0.355193	8.50127
2-20-2-2	214	51.8221	199.454	198.148	1.45895	4.72911	1.41752	38.4581	0.299744	8.13221
2-20-3-1	226	49.0868	151.639	209.259	1.42016	4.72911	1.93639	35.6028	0.409461	7.52843
2-20-3-2	224	50.1747	177.64	207.407	1.4452	4.72911	1.62933	35.0935	0.344532	7.42073
2-20-4-1	230	50.5713	129.382	212.963	1.476	4.72911	1.76804	36.683	0.373864	7.75684
2-20-4-2	228	49.8972	217.503	211.111	1.44998	4.72911	1.30037	34.7019	0.274971	7.33793
2-21-1-1	281	45.6679	113.94	260.185	1.47327	4.72911	1.81225	40.3388	0.383212	8.52989
2-21-1-2	244	48.9639	155.592	225.926	1.47194	4.72911	1.8824	43.8508	0.398045	9.27253
2-21-2-1	248	47.3201	103.039	229.63	1.43413	4.72911	1.71998	39.2836	0.363701	8.30676
2-21-2-2	234	50.9132	135.199	216.667	1.49884	4.72911	1.82042	39.6746	0.384939	8.38944
2-21-3-1	254	46.8445	132.812	235.185	1.43679	4.72911	2.02459	39.8407	0.428113	8.42456
2-21-3-2	226	51.1918	151.19	209.259	1.48106	4.72911	1.79043	35.0397	0.378598	7.40937
2-21-4-1	217	52.288	107.555	200.926	1.48235	4.72911	1.68947	36.5032	0.357248	7.71883
2-21-4-2	205	52.1616	160.722	189.815	1.4373	4.72911	1.63324	35.8409	0.345358	7.57878
2-23-1-1	236	49.4999	139.66	218.519	1.46345	4.72911	1.77001	42.5113	0.374279	8.98928
2-23-1-2	206	50.758	178.416	190.741	1.40203	4.72911	1.49161	32.2232	0.31541	6.81379
2-23-2-1	250	48.0132	176.262	231.481	1.461	4.72911	1.88591	40.6991	0.398788	8.60607
2-23-2-2	218	51.9657	151.346	201.852	1.4766	4.72911	2.01591	41.2816	0.426277	8.72925
2-23-3-1	244	48.4072	166.574	225.926	1.4552	4.72911	1.9608	40.5964	0.414624	8.58436
2-23-3-2	216	51.3527	178.736	200	1.45247	4.72911	2.04348	37.641	0.432106	7.95942
2-23-4-1	251	47.1349	139.461	232.407	1.43713	4.72911	2.137	37.926	0.451882	8.0197
2-23-4-2	215	50.0804	202.573	199.074	1.41321	4.72911	2.00105	38.4622	0.423135	8.13306
2-24-1-1	192	54.2423	196.894	177.778	1.44646	4.72911	1.98167	39.3647	0.419037	8.32391
2-24-1-2	174	53.7502	204.152	161.111	1.3645	4.72911	2.02058	37.433	0.427265	7.91543
2-24-2-1	204	52.9138	113.007	188.889	1.45446	4.72911	1.67857	37.8364	0.354943	8.00075
2-24-2-2	168	55.8833	209.318	155.556	1.39397	4.72911	1.73141	34.9476	0.366117	7.38988
2-24-3-1	164	58.9541	262.406	151.852	1.45296	4.72911	1.67117	35.6502	0.353378	7.53845
2-24-3-2	176	54.7616	180.457	162.963	1.39814	4.72911	1.73375	37.6112	0.366612	7.95312
2-24-4-1	226	51.0136	125.417	209.259	1.4759	4.72911	1.939	35.9672	0.410014	7.60549
2-24-4-2	158	59.1498	287.753	146.296	1.43087	4.72911	1.7261	35.7127	0.364995	7.55167
2-25-1-1	246	47.9199	178.165	227.778	1.44644	4.72911	1.62651	45.5366	0.343935	9.629
2-25-1-2	224	51.1146	125.442	207.407	1.47227	4.72911	1.76377	40.957	0.37296	8.6606
2-25-2-1	236	48.0381	149.993	218.519	1.42023	4.72911	1.50717	39.6303	0.3187	8.38007
2-25-2-2	207	51.5839	151.563	191.667	1.42829	4.72911	1.34039	33.9287	0.283434	7.17442
2-25-3-1	258	46.8743	121.98	238.889	1.44898	4.72911	1.4958	35.5334	0.316297	7.51375
2-25-3-2	207	52.7998	191.116	191.667	1.46196	4.72911	1.61092	37.0799	0.34064	7.84077
2-25-4-1	215	51.3877	136.428	199.074	1.4501	4.72911	1.69699	34.0906	0.358838	7.20866
2-25-4-2	202	54.8573	150.404	187.037	1.50047	4.72911	1.98503	37.0248	0.419746	7.82911
2-26-1-1	209	48.9243	172.272	193.519	1.36118	4.72911	1.42865	37.641	0.302098	7.95941
2-26-1-2	176	54.6364	260.984	162.963	1.39494	4.72911	1.46259	30.8961	0.309273	6.53318
2-26-2-1	208	52.859	179.64	192.593	1.46713	4.72911	1.28321	32.6562	0.271344	6.90536
2-26-2-2	198	52.9152	152.392	183.333	1.43295	4.72911	1.22092	34.2804	0.258171	7.24879
2-26-3-1	189	54.9349	164.962	175	1.45344	4.72911	1.36916	29.8521	0.289518	6.31241
2-26-3-2	193	54.2954	192.444	178.704	1.45164	4.72911	1.25866	30.5176	0.266151	6.45314
2-26-4-1	192	52.6244	161.822	177.778	1.40332	4.72911	1.66605	27.4558	0.352297	5.80569
2-26-4-2	186	52.4854	194.573	172.222	1.37757	4.72911	1.14516	30.2161	0.242151	6.38938
2-29-1-1	208	50.062	160.01	192.593	1.3895	4.72911	1.49084	35.7443	0.315247	7.55836
2-29-1-2	177	54.1295	188.271	163.889	1.38592	4.72911	1.19463	31.2403	0.252613	6.60596
2-29-2-1	206	51.4724	172.492	190.741	1.42176	4.72911	1.57914	37.5861	0.333919	7.94782
2-29-2-2	178	55.0234	209.919	164.815	1.41278	4.72911	1.18023	33.9441	0.249567	7.17768
2-29-3-1	205	51.8575	159.38	189.815	1.42892	4.72911	1.47286	33.6054	0.311444	7.10607
2-29-3-2	172	55.0005	305.207	159.259	1.38819	4.72911	1.21021	33.2261	0.255906	7.02586
2-29-4-1	179	54.3873	215.202	165.741	1.40037	4.72911	1.15876	34.9057	0.245027	7.38103
2-29-4-2	180	56.604	252.522	166.667	1.46151	4.71849	1.17598	29.9936	0.249229	6.35662
2-3-1-1	209	54.1164	160.587	193.519	1.50564	4.72911	1.11661	36.2886	0.236113	7.67344
2-3-1-2	182	55.265	178.03	168.519	1.43484	4.72911	1.83542	41.9349	0.388111	8.86738
2-3-2-1	232	50.5892	113.611	214.815	1.48293	4.72911	1.16451	35.9822	0.246244	7.60866
2-3-2-2	199	53.7969	144.022	184.259	1.4605	4.72911	1.13318	43.1593	0.239618	9.12629
2-3-3-1	222	50.5871	187.684	205.556	1.45056	4.72911	1.34829	33.7151	0.285103	7.12926
2-3-3-2	201	53.3123	162.811	186.111	1.4546	4.72911	1.07338	31.3687	0.226972	6.6331
2-3-4-1	210	51.5475	146.756	194.444	1.43759	4.72911	1.32704	41.349	0.28061	8.7435
2-3-4-2	193	54.8947	152.773	178.704	1.46767	4.72911	1.52432	36.2643	0.322327	7.6683
2-36-1-1	217	52.3733	167.304	200.926	1.48476	4.72911	1.94133	40.8298	0.410506	8.63371
2-36-1-2	183	53.5624	177.254	169.444	1.39445	4.72911	1.82475	39.0153	0.385855	8.25002
2-36-2-1	225	51.8689	145.346	208.333	1.49733	4.72911	1.73883	40.2374	0.367686	8.50845
2-36-2-2	184	55.3437	188.311	170.37	1.44476	4.72911	1.6248	35.5873	0.343573	7.52516
2-36-3-1	206	52.7602	245.234	190.741	1.45733	4.72911	2.05195	42.3916	0.433897	8.96398
2-36-3-2	164	56.4573	215.614	151.852	1.39143	4.72911	1.70657	39.3672	0.360865	8.32444
2-36-4-1	189	52.4087	199.028	175	1.3866	4.72911	1.57238	37.683	0.332489	7.96831
2-36-4-2	164	57.0514	241.604	151.852	1.40607	4.72911	1.48683	35.0015	0.314399	7.40127
2-4-1-1	285	44.0966	103.9	263.889	1.43267	4.72911	1.17044	42.6356	0.247497	9.01557
2-4-1-2	224	50.6136	137.882	207.407	1.45784	4.72911	1.71699	42.1601	0.363068	8.91502
2-4-2-1	249	47.6585	139.513	230.556	1.4473	4.72911	1.50633	42.0536	0.318523	8.89249
2-4-2-2	232	50.1028	121.425	214.815	1.46867	4.72911	1.23982	39.6504	0.262168	8.38431
2-4-3-1	237	50.1009	145.463	219.444	1.48435	4.72911	1.16185	39.0386	0.24568	8.25494
2-4-3-2	223	47.4719	112.037	206.481	1.36429	4.72911	1.16756	41.0946	0.246887	8.68971
2-4-4-1	240	48.5094	89.5941	222.222	1.44627	4.72911	1.37435	38.877	0.290614	8.22079
2-4-4-2	230	49.7762	179.428	212.963	1.45279	4.72911	1.05601	39.0218	0.223301	8.25141
2-9-1-1	244	48.5782	121.909	225.926	1.46034	4.72911	1.6323	41.9765	0.34516	8.87619
2-9-1-2	205	53.4381	184.371	189.815	1.47247	4.72911	1.44587	38.3994	0.305737	8.1198
2-9-2-1	233	50.2514	144.69	215.741	1.4762	4.72911	1.25767	38.0401	0.265942	8.04381
2-9-2-2	200	53.3914	148.021	185.185	1.45313	4.72911	1.56777	36.7867	0.331515	7.77878
2-9-3-1	238	49.5026	119.632	220.37	1.46972	4.72911	1.41045	36.706	0.298249	7.76171
2-9-3-2	193	51.3666	167.95	178.704	1.37334	4.72911	1.01151	30.176	0.213891	6.38089
2-9-4-1	220	50.7799	198.296	203.704	1.44951	4.72911	0.994304	33.0616	0.210252	6.99107
2-9-4-2	198	50.8335	184.94	183.333	1.37658	4.72911	1.07704	34.6153	0.227747	7.31961

## Sheet: Read Me
Code:
The number before the first hyphen represents the species code. '1' represents Photinia × fraseri ‘Red Robin’, and '2' represents Photinia serratifolia (Desfontaines) Kalkman.
The number before the second hyphen represents the leaf code.
The number before the third hyphen represents the layer code. There are three layers for the first species, and four layers for the second species.
The number after the third hyphen represents the position code. '1' represents the lamina section close to the midrib, and '2' represents the lamina section close to the right leaf margin.
nij: the number of stomata within a field of view of 1.2 mm × 0.9 mm.
MeanNND: the mean nearest neighbor distance in µm for the stomata within a field of view of 1.2 mm × 0.9 mm.
VarNND: the variance of the nearest neighbor distances in µm2 for the stomata within a field of view of 1.2 mm × 0.9 mm.
SD: the stomatal density in mm-2 within a field of view of 1.2 mm × 0.9 mm.
SAI: the stomatal aggregation index within a field of view of 1.2 mm × 0.9 mm.
FVA: the area of the field of view of 2.51 mm × 1.88 mm.
VA: the leaf vein area (mm2) within the field of view of 2.51 mm × 1.88 mm.
VL: the leaf vein length (mm) within the field of view of 2.51 mm × 1.88 mm.
VAA: the leaf vein area per unit area in a field of veiw of 2.51 mm × 1.88 mm.
VLA: the leaf vein length per unit area (mm/mm2) in a field of veiw of 2.51 mm × 1.88 mm.
The partial data related to the somata have been listed as the supplementary materials in Sun et al. (2023) ( https://doi.org/10.3390/plants12173143 ).
